# Supplementary material for: Hydralazine and Panobinostat Attenuate Malignant Properties of Prostate Cancer Cell Lines
Source: Pharmaceuticals (Basel). 2021 Jul 13;14(7):670. doi: 10.3390/ph14070670 (PMC8308508; doi:10.3390/ph14070670)
Supplement: Supplementary file 1 [file pharmaceuticals-14-00670-s001.zip]

Archive with 1 entries (1 files):
- pharmaceuticals-1245591-supplementary.pdf
